# Supplementary material for: Beliefs About Transitional Events: The Effect of Experience and Life-Script Consistency
Source: Front Psychol. 2021 Aug 11;12:727524. doi: 10.3389/fpsyg.2021.727524 (PMC8385369; doi:10.3389/fpsyg.2021.727524)
Supplement: Supplementary file 1 [file Table_1.XLSX]

## Sheet: Phase 1
	Actual % Experienced by Participants							Actual age at event
	SC Events	Younger	Older	SD Events	Younger	Older		Event	Mean	95% Confidence Interval
	Elementary	96.8085	100	Change schools	73.9362	50.8475				Lower Bound	Upper Bound
	Highschool	99.4681	94.9153	Parent's health	27.6596	88.1356		Begin grade school	5.53636	4.08639	6.98634
	University	100	62.7119	Change careers	10.6383	76.2712		Graduate from high school	17.5739	16.1558	18.992
	First job	91.4894	100	Break up	33.5106	72.8814		Begin University	18.4393	16.9691	19.9094
	Driver's license	78.7234	93.2203	Move cities	29.7872	71.1864		Begin first serious romantic relationship	17.5342	15.7544	19.3141
	First sex	64.3617	100	Friend's death	15.9574	64.4068		Get first job	15.8053	14.3747	17.2359
	First love	59.0426	96.6102	Financial problem	14.8936	61.0169		Have first sexual experience	17.4146	15.7353	19.094
	Leave home	28.7234	100	Own health	15.9574	50.8475		Leave parent’s home	18.1698	16.0809	20.2587
	Settle on career	12.234	77.9661	Religious conversion	25	47.4576		Get married	28.2308	24.013	32.4486
	Parent's death	2.1277	83.0508	Serious injury	27.6596	40.678		Birth of the first child	28.6	21.799	35.401
	First child	0.5319	61.0169	Victim of crime	3.7234	40.678		Obtain driver's license	16.9158	15.3555	18.476
	Get married	0	71.1864	Own divorce	0	38.9831		Settle on career	20.5909	17.3487	23.8331
	Retirement	0	33.8983	Lose a job	1.0638	32.2034		Begin retirement	53	47.2521	58.7479
	Empty nest	0	50.8475	Parents' divorce	18.617	27.1186		Death of a parent	40.2353	36.5469	43.9236
	First grandchild	0	20.339	Immigration	4.7872	15.2542		Have children move out of home	46.8571	41.1093	52.605
								Birth of first grandchild	52	41.2467	62.7533
								Parent divorce one another	10	6.8958	13.1042
								Immigrate to a new country	24.5	19.1234	29.8766
								Move to a distant city	17.5957	15.3775	19.814
								End a serious romantic relationship	22.2292	20.0342	24.4242
								Sustain a serious injury	17.6176	15.0096	20.2257
								Be diagnosed with a serious health problem	26.0968	23.3654	28.8281
								Be a Victim of a Criminal Assault	21.1818	16.5966	25.767
								Experience a religious conversion	16.8333	14.2988	19.3679
								Change to a new school	11.2985	9.44062	13.1564
								Change careers	26.1935	23.4622	28.9249
								Be fired from a full time job	33.6	28.791	38.409
								Experience the death of a close friend	28.4074	25.4807	31.3341
								Deal with health problems of an aging parent	31.1915	28.9733	33.4097
								Undergo a serious financial problem	29.2258	26.4945	31.9571
								Get divorced	39.1429	33.395	44.8907

## Sheet: Likelihood&AgeEst
Est. Canadian Age						Likelihood of Occurrence
Condition	Events	Mean	SD	N		Condition	Events	Mean	SD	N
Experienced	Begin grade school	5.68182	1.39417	110		Experienced	Begin grade school	95.0364	6.9585	110
Experienced	Graduate from high school	17.7652	0.425718	115		Experienced	Graduate from high school	79.9739	11.1689	115
Experienced	Begin University	18.3271	0.669775	107		Experienced	Begin University	54.0935	17.4991	107
Experienced	Begin first serious romantic relationship	19.8493	8.68855	73		Experienced	Begin first serious romantic relationship	83.726	19.55	73
Experienced	Get first job	16.0973	1.57528	113		Experienced	Get first job	91.8938	11.9443	113
Experienced	Have first sexual experience	16.9878	1.68137	82		Experienced	Have first sexual experience	90.2195	13.8199	82
Experienced	Leave parent’s home	20.5472	3.23185	53		Experienced	Leave parent’s home	89.434	12.9815	53
Experienced	Get married	26.2308	2.27866	13		Experienced	Get married	74.5385	10.6975	13
Experienced	Birth of the first child	29.4	2.96648	5		Experienced	Birth of the first child	82	9.08295	5
Experienced	Obtain driver's license	16.8421	1.07501	95		Experienced	Obtain driver's license	79.9158	13.9503	95
Experienced	Settle on career	23.8182	4.43618	22		Experienced	Settle on career	80	15.5073	22
Experienced	Begin retirement	64.4286	2.43975	7		Experienced	Begin retirement	93.2857	5.93617	7
Experienced	Death of a parent	49.1765	12.5361	17		Experienced	Death of a parent	95.1765	7.73171	17
Experienced	Have children move out of home	52.7143	20.8464	7		Experienced	Have children move out of home	87.2857	8.59679	7
Experienced	Birth of first grandchild	50	0	2		Experienced	Birth of first grandchild	80	14.1421	2
Experienced	Parent divorce one another	14.6667	8.77579	24		Experienced	Parent divorce one another	52.75	22.7142	24
Experienced	Immigrate to a new country	23.5	8.45154	8		Experienced	Immigrate to a new country	27.5	23.1455	8
Experienced	Move to a distant city	20.5319	5.36839	47		Experienced	Move to a distant city	50.1489	20.5648	47
Experienced	End a serious romantic relationship	21.5	4.01062	48		Experienced	End a serious romantic relationship	81.2917	18.3221	48
Experienced	Sustain a serious injury	20.7353	11.0818	34		Experienced	Sustain a serious injury	61.0294	20.4042	34
Experienced	Be diagnosed with a serious health problem	42.9032	15.8795	31		Experienced	Be diagnosed with a serious health problem	67.1935	26.3026	31
Experienced	Be a Victim of a Criminal Assault	23.3636	13.8728	11		Experienced	Be a Victim of a Criminal Assault	41.3636	17.4773	11
Experienced	Experience a religious conversion	17.8889	8.22115	36		Experienced	Experience a religious conversion	51.4444	29.0836	36
Experienced	Change to a new school	12.6418	2.83753	67		Experienced	Change to a new school	63.8806	25.6619	67
Experienced	Change careers	29.3226	8.4632	31		Experienced	Change careers	74.3871	19.9694	31
Experienced	Be fired from a full time job	25.6	6.3456	10		Experienced	Be fired from a full time job	56	27.4672	10
Experienced	Experience the death of a close friend	38.2963	13.7668	27		Experienced	Experience the death of a close friend	78.1852	26.395	27
Experienced	Deal with health problems of an aging parent	38.1064	13.2751	47		Experienced	Deal with health problems of an aging parent	81.5106	16.8328	47
Experienced	Undergo a serious financial problem	27.4839	10.1976	31		Experienced	Undergo a serious financial problem	67.5484	25.1527	31
Experienced	Get divorced	36.1429	7.79805	7		Experienced	Get divorced	48.5714	13.7581	7
Hypothetical	Begin grade school	.	.	0		Hypothetical	Begin grade school	.	.	0
Hypothetical	Graduate from high school	18	.	1		Hypothetical	Graduate from high school	90	.	1
Hypothetical	Begin University	19.0909	1.3751	11		Hypothetical	Begin University	48.9091	18.9761	11
Hypothetical	Begin first serious romantic relationship	19.9394	1.95159	33		Hypothetical	Begin first serious romantic relationship	80.8182	20.4976	33
Hypothetical	Get first job	16.4444	1.23603	9		Hypothetical	Get first job	97.2222	3.34581	9
Hypothetical	Have first sexual experience	18.8846	2.84713	26		Hypothetical	Have first sexual experience	91.4615	8.04602	26
Hypothetical	Leave parent’s home	21.9385	2.66855	65		Hypothetical	Leave parent’s home	82.5692	20.8709	65
Hypothetical	Get married	27.1579	4.00881	95		Hypothetical	Get married	68.0526	25.8323	95
Hypothetical	Birth of the first child	28.0833	2.79724	96		Hypothetical	Birth of the first child	66.0938	28.372	96
Hypothetical	Obtain driver's license	17.8824	1.96476	17		Hypothetical	Obtain driver's license	86.7059	11.778	17
Hypothetical	Settle on career	27	4.29436	78		Hypothetical	Settle on career	69.2051	22.6552	78
Hypothetical	Begin retirement	63.5743	5.69622	101		Hypothetical	Begin retirement	72.1089	32.9065	101
Hypothetical	Death of a parent	48.8721	12.9595	86		Hypothetical	Death of a parent	81.8256	29.7168	86
Hypothetical	Have children move out of home	44.5761	11.8898	92		Hypothetical	Have children move out of home	72.4783	32.0266	92
Hypothetical	Birth of first grandchild	59.4554	6.86011	112		Hypothetical	Birth of first grandchild	62.7768	29.5076	112
Hypothetical	Parent divorce one another	17.7143	11.809	70		Hypothetical	Parent divorce one another	41.8429	15.1262	70
Hypothetical	Immigrate to a new country	22.8875	9.75912	80		Hypothetical	Immigrate to a new country	28.425	18.105	80
Hypothetical	Move to a distant city	23.0612	5.8538	49		Hypothetical	Move to a distant city	42.5918	19.616	49
Hypothetical	End a serious romantic relationship	23.3721	3.95825	43		Hypothetical	End a serious romantic relationship	69.9767	21.6701	43
Hypothetical	Sustain a serious injury	29.5606	15.3313	66		Hypothetical	Sustain a serious injury	53.4091	22.8251	66
Hypothetical	Be diagnosed with a serious health problem	52.5072	12.7402	69		Hypothetical	Be diagnosed with a serious health problem	52.6957	23.8872	69
Hypothetical	Be a Victim of a Criminal Assault	22.1974	6.37917	76		Hypothetical	Be a Victim of a Criminal Assault	31.5921	20.5823	76
Hypothetical	Experience a religious conversion	26.0149	12.2999	67		Hypothetical	Experience a religious conversion	24.2388	18.4638	67
Hypothetical	Change to a new school	9.95	3.3635	20		Hypothetical	Change to a new school	40.7	23.1905	20
Hypothetical	Change careers	31.1385	6.12341	65		Hypothetical	Change careers	50.7077	24.1698	65
Hypothetical	Be fired from a full time job	27.2444	7.98779	90		Hypothetical	Be fired from a full time job	38.5556	22.2348	90
Hypothetical	Experience the death of a close friend	45.6032	19.3878	63		Hypothetical	Experience the death of a close friend	59.8889	30.8054	63
Hypothetical	Deal with health problems of an aging parent	41.6078	10.5548	51		Hypothetical	Deal with health problems of an aging parent	72.2941	28.6002	51
Hypothetical	Undergo a serious financial problem	31.3088	7.46586	68		Hypothetical	Undergo a serious financial problem	51.1471	23.4038	68
Hypothetical	Get divorced	37.8481	5.52405	79		Hypothetical	Get divorced	39.3544	17.593	79

## Sheet: Importance
Rated Importance
Condition	Events	Mean	SD	N
Experienced	Begin grade school	3.48182	1.31143	110
Experienced	Graduate from high school	4.21739	1.0985	115
Experienced	Begin University	4.71963	0.626376	107
Experienced	Begin first serious romantic relationship	4.27397	0.989673	73
Experienced	Get first job	3.30973	1.28924	113
Experienced	Have first sexual experience	3.63415	1.29111	82
Experienced	Leave parent’s home	4.43396	0.866235	53
Experienced	Get married	4.53846	0.660225	13
Experienced	Birth of the first child	5	0	5
Experienced	Obtain driver's license	4.25263	1.07157	95
Experienced	Settle on career	4.81818	0.394771	22
Experienced	Begin retirement	4.85714	0.377964	7
Experienced	Death of a parent	4.64706	0.86177	17
Experienced	Have children move out of home	3.71429	1.38013	7
Experienced	Birth of first grandchild	5	0	2
Experienced	Parent divorce one another	4.04167	1.16018	24
Experienced	Immigrate to a new country	4.625	0.744024	8
Experienced	Move to a distant city	4.53191	0.830167	47
Experienced	End a serious romantic relationship	4.04167	0.966642	48
Experienced	Sustain a serious injury	3.26471	1.30984	34
Experienced	Be diagnosed with a serious health problem	4.32258	1.07663	31
Experienced	Be a Victim of a Criminal Assault	3.36364	1.68954	11
Experienced	Experience a religious conversion	3.19444	1.67023	36
Experienced	Change to a new school	3.50746	1.56062	67
Experienced	Change careers	4.12903	1.17592	31
Experienced	Be fired from a full time job	3.1	1.59513	10
Experienced	Experience the death of a close friend	4.48148	0.802418	27
Experienced	Deal with health problems of an aging parent	3.97872	1.11295	47
Experienced	Undergo a serious financial problem	3.83871	1.36862	31
Experienced	Get divorced	4.71429	0.755929	7
Hypothetical	Begin grade school	.	.	0
Hypothetical	Graduate from high school	5	.	1
Hypothetical	Begin University	4.36364	1.02691	11
Hypothetical	Begin first serious romantic relationship	4.36364	0.895062	33
Hypothetical	Get first job	4.11111	1.05409	9
Hypothetical	Have first sexual experience	4.03846	0.870897	26
Hypothetical	Leave parent’s home	4.27692	0.760503	65
Hypothetical	Get married	4.62105	0.65524	95
Hypothetical	Birth of the first child	4.85417	0.434782	96
Hypothetical	Obtain driver's license	3.17647	1.18508	17
Hypothetical	Settle on career	4.35897	0.683276	78
Hypothetical	Begin retirement	4.18812	0.879919	101
Hypothetical	Death of a parent	4.82558	0.689277	86
Hypothetical	Have children move out of home	4.06522	0.899381	92
Hypothetical	Birth of first grandchild	4.26786	0.967789	112
Hypothetical	Parent divorce one another	4.28571	1.13115	70
Hypothetical	Immigrate to a new country	4.5125	0.841845	80
Hypothetical	Move to a distant city	3.87755	1.01309	49
Hypothetical	End a serious romantic relationship	3.95349	0.843843	43
Hypothetical	Sustain a serious injury	3.71212	1.17362	66
Hypothetical	Be diagnosed with a serious health problem	4.69565	0.772779	69
Hypothetical	Be a Victim of a Criminal Assault	4.06579	1.24724	76
Hypothetical	Experience a religious conversion	3.55224	1.48	67
Hypothetical	Change to a new school	3.85	1.03999	20
Hypothetical	Change careers	3.64615	1.00671	65
Hypothetical	Be fired from a full time job	3.82222	1.04481	90
Hypothetical	Experience the death of a close friend	4.65079	0.699279	63
Hypothetical	Deal with health problems of an aging parent	4.33333	0.909212	51
Hypothetical	Undergo a serious financial problem	4.26471	0.803307	68
Hypothetical	Get divorced	4.24051	1.08858	79

## Sheet: Valence
Valence
Condition	Events	Mean	SD	N
Experienced	Begin grade school	2.1	1.90581	110
Experienced	Graduate from high school	2.72174	1.54776	115
Experienced	Begin University	2.09346	1.93543	107
Experienced	Begin first serious romantic relationship	1.75342	2.2471	73
Experienced	Get first job	1.81416	1.75025	113
Experienced	Have first sexual experience	1.71951	2.56411	82
Experienced	Leave parent’s home	1.69811	2.19777	53
Experienced	Get married	1.23077	1.83275	13
Experienced	Birth of the first child	3	1.73205	5
Experienced	Obtain driver's license	3.10526	1.23317	95
Experienced	Settle on career	3.31818	0.994574	22
Experienced	Begin retirement	1.42857	2.76026	7
Experienced	Death of a parent	-2.29412	1.8962	17
Experienced	Have children move out of home	1	2.3094	7
Experienced	Birth of first grandchild	4	0	2
Experienced	Parent divorce one another	-1.75	1.79976	24
Experienced	Immigrate to a new country	1.5	2.72554	8
Experienced	Move to a distant city	1.57447	2.05092	47
Experienced	End a serious romantic relationship	-1.85417	1.87922	48
Experienced	Sustain a serious injury	-1.91176	1.9904	34
Experienced	Be diagnosed with a serious health problem	-2.06452	2.11243	31
Experienced	Be a Victim of a Criminal Assault	-2.81818	1.53741	11
Experienced	Experience a religious conversion	1.83333	2.14476	36
Experienced	Change to a new school	0.716418	1.84888	67
Experienced	Change careers	1.58065	2.75408	31
Experienced	Be fired from a full time job	-1.8	2.14994	10
Experienced	Experience the death of a close friend	-2.59259	1.88637	27
Experienced	Deal with health problems of an aging parent	-2.21277	1.60076	47
Experienced	Undergo a serious financial problem	-2.41935	1.80322	31
Experienced	Get divorced	0.714286	2.05866	7
Hypothetical	Begin grade school	.	.	0
Hypothetical	Graduate from high school	4	.	1
Hypothetical	Begin University	2.72727	1.10371	11
Hypothetical	Begin first serious romantic relationship	3	1.29904	33
Hypothetical	Get first job	2.77778	0.971825	9
Hypothetical	Have first sexual experience	2.19231	1.29674	26
Hypothetical	Leave parent’s home	1.58462	1.13044	65
Hypothetical	Get married	3.38947	1.01368	95
Hypothetical	Birth of the first child	3.32292	1.19203	96
Hypothetical	Obtain driver's license	2.47059	2.06512	17
Hypothetical	Settle on career	2.5641	1.52545	78
Hypothetical	Begin retirement	2.0099	1.36744	101
Hypothetical	Death of a parent	-3.66279	0.862424	86
Hypothetical	Have children move out of home	0.608696	1.30052	92
Hypothetical	Birth of first grandchild	3.55357	0.803588	112
Hypothetical	Parent divorce one another	-2.64286	1.43492	70
Hypothetical	Immigrate to a new country	0.975	1.34987	80
Hypothetical	Move to a distant city	0.734694	1.13239	49
Hypothetical	End a serious romantic relationship	-1.95349	1.54232	43
Hypothetical	Sustain a serious injury	-2.69697	1.31231	66
Hypothetical	Be diagnosed with a serious health problem	-3.49275	0.884893	69
Hypothetical	Be a Victim of a Criminal Assault	-3.72368	0.623938	76
Hypothetical	Experience a religious conversion	1.92537	1.78643	67
Hypothetical	Change to a new school	-0.8	1.67332	20
Hypothetical	Change careers	1.07692	1.21588	65
Hypothetical	Be fired from a full time job	-2.98889	1.09641	90
Hypothetical	Experience the death of a close friend	-3.47619	1.09039	63
Hypothetical	Deal with health problems of an aging parent	-3.13725	0.980196	51
Hypothetical	Undergo a serious financial problem	-3.58824	0.696158	68
Hypothetical	Get divorced	-2.27848	1.69416	79

## Sheet: TIS
Material TIS						Psychological TIS
Condition	Events	Mean	SD	N		Condition	Events	Mean	SD	N
Experienced	Begin grade school	2.66061	0.836516	110		Experienced	Begin grade school	3.29697	0.956064	110
Experienced	Graduate from high school	3.03913	0.755851	115		Experienced	Graduate from high school	3.37101	0.831595	115
Experienced	Begin University	3.51869	0.786191	107		Experienced	Begin University	3.88941	0.684871	107
Experienced	Begin first serious romantic relationship	2.84018	0.925229	73		Experienced	Begin first serious romantic relationship	3.88128	0.707914	73
Experienced	Get first job	2.67404	0.923242	113		Experienced	Get first job	2.99558	0.880076	113
Experienced	Have first sexual experience	2.10976	0.786206	82		Experienced	Have first sexual experience	3.3252	0.928109	82
Experienced	Leave parent’s home	4.04717	0.78404	53		Experienced	Leave parent’s home	3.7327	0.742728	53
Experienced	Get married	3.91026	1.1659	13		Experienced	Get married	4.05128	0.867053	13
Experienced	Birth of the first child	4.16667	0.5	5		Experienced	Birth of the first child	4.4	0.494413	5
Experienced	Obtain driver's license	3.19649	0.714581	95		Experienced	Obtain driver's license	2.81754	0.869796	95
Experienced	Settle on career	3.21212	0.9625	22		Experienced	Settle on career	3.67424	0.747973	22
Experienced	Begin retirement	3.97619	0.377964	7		Experienced	Begin retirement	3.90476	0.875897	7
Experienced	Death of a parent	2.44118	0.992928	17		Experienced	Death of a parent	3.33333	1.27475	17
Experienced	Have children move out of home	2.71429	1.59778	7		Experienced	Have children move out of home	2.78571	1.33927	7
Experienced	Birth of first grandchild	3.75	0.824958	2		Experienced	Birth of first grandchild	4.41667	0.824958	2
Experienced	Parent divorce one another	3.40278	0.932397	24		Experienced	Parent divorce one another	3.71528	0.711329	24
Experienced	Immigrate to a new country	4.64583	0.522794	8		Experienced	Immigrate to a new country	3.77083	0.816193	8
Experienced	Move to a distant city	4.1383	0.520497	47		Experienced	Move to a distant city	3.68085	0.684393	47
Experienced	End a serious romantic relationship	2.74306	0.963248	48		Experienced	End a serious romantic relationship	3.94097	0.704167	48
Experienced	Sustain a serious injury	2.21078	1.11185	34		Experienced	Sustain a serious injury	2.75	1.20273	34
Experienced	Be diagnosed with a serious health problem	2.82796	0.988343	31		Experienced	Be diagnosed with a serious health problem	3.49462	1.06587	31
Experienced	Be a Victim of a Criminal Assault	2.4697	1.23562	11		Experienced	Be a Victim of a Criminal Assault	3.86364	0.871838	11
Experienced	Experience a religious conversion	2.55556	1.12687	36		Experienced	Experience a religious conversion	3.5463	1.28521	36
Experienced	Change to a new school	3.20896	0.887314	67		Experienced	Change to a new school	3.25373	0.982746	67
Experienced	Change careers	3.32258	1.06973	31		Experienced	Change careers	3.7043	0.702785	31
Experienced	Be fired from a full time job	3.21667	0.975154	10		Experienced	Be fired from a full time job	3.58333	1.04601	10
Experienced	Experience the death of a close friend	2.02469	0.856977	27		Experienced	Experience the death of a close friend	3.66667	0.716115	27
Experienced	Deal with health problems of an aging parent	2.23404	0.940025	47		Experienced	Deal with health problems of an aging parent	3.34043	1.03557	47
Experienced	Undergo a serious financial problem	3.45699	1.12708	31		Experienced	Undergo a serious financial problem	3.37634	1.12049	31
Experienced	Get divorced	3.97619	0.930096	7		Experienced	Get divorced	4.07143	0.786796	7
Hypothetical	Begin grade school	.	.	0		Hypothetical	Begin grade school	.	.	0
Hypothetical	Graduate from high school	3.66667	.	1		Hypothetical	Graduate from high school	3.33333	.	1
Hypothetical	Begin University	4.18182	0.491339	11		Hypothetical	Begin University	4.22727	0.568979	11
Hypothetical	Begin first serious romantic relationship	3.66667	0.593659	33		Hypothetical	Begin first serious romantic relationship	3.83333	0.53033	33
Hypothetical	Get first job	3.53704	0.670705	9		Hypothetical	Get first job	3.09259	0.882354	9
Hypothetical	Have first sexual experience	2.34615	0.719449	26		Hypothetical	Have first sexual experience	3.35897	0.59943	26
Hypothetical	Leave parent’s home	4.29231	0.552009	65		Hypothetical	Leave parent’s home	3.72051	0.506989	65
Hypothetical	Get married	4.1614	0.562549	95		Hypothetical	Get married	3.86842	0.565401	95
Hypothetical	Birth of the first child	4.24479	0.51467	96		Hypothetical	Birth of the first child	4.44444	0.450903	96
Hypothetical	Obtain driver's license	3.23529	0.792891	17		Hypothetical	Obtain driver's license	2.62745	0.767231	17
Hypothetical	Settle on career	3.76282	0.619849	78		Hypothetical	Settle on career	3.48291	0.575215	78
Hypothetical	Begin retirement	3.74092	0.590892	101		Hypothetical	Begin retirement	3.25743	0.652995	101
Hypothetical	Death of a parent	3.0407	0.773725	86		Hypothetical	Death of a parent	4.10271	0.503042	86
Hypothetical	Have children move out of home	3.33877	0.80005	92		Hypothetical	Have children move out of home	3.22464	0.677762	92
Hypothetical	Birth of first grandchild	2.91518	0.737253	112		Hypothetical	Birth of first grandchild	3.31696	0.651463	112
Hypothetical	Parent divorce one another	3.67381	0.742887	70		Hypothetical	Parent divorce one another	4.0881	0.643762	70
Hypothetical	Immigrate to a new country	4.55417	0.400224	80		Hypothetical	Immigrate to a new country	3.90625	0.625211	80
Hypothetical	Move to a distant city	4.41156	0.391019	49		Hypothetical	Move to a distant city	3.20408	0.800221	49
Hypothetical	End a serious romantic relationship	3.44961	0.664217	43		Hypothetical	End a serious romantic relationship	3.9845	0.58736	43
Hypothetical	Sustain a serious injury	3.03283	0.787846	66		Hypothetical	Sustain a serious injury	3.5303	0.74645	66
Hypothetical	Be diagnosed with a serious health problem	3.50966	0.480744	69		Hypothetical	Be diagnosed with a serious health problem	4.1256	0.444102	69
Hypothetical	Be a Victim of a Criminal Assault	3.20833	0.652133	76		Hypothetical	Be a Victim of a Criminal Assault	4.29386	0.482177	76
Hypothetical	Experience a religious conversion	3.34577	0.684923	67		Hypothetical	Experience a religious conversion	4.32587	0.585625	67
Hypothetical	Change to a new school	3.46667	0.520346	20		Hypothetical	Change to a new school	3.34167	0.59352	20
Hypothetical	Change careers	3.54615	0.498703	65		Hypothetical	Change careers	3.49487	0.49298	65
Hypothetical	Be fired from a full time job	3.43889	0.737547	90		Hypothetical	Be fired from a full time job	3.71296	0.696445	90
Hypothetical	Experience the death of a close friend	2.85714	0.641918	63		Hypothetical	Experience the death of a close friend	3.98677	0.512655	63
Hypothetical	Deal with health problems of an aging parent	3.13725	0.612559	51		Hypothetical	Deal with health problems of an aging parent	3.78758	0.544751	51
Hypothetical	Undergo a serious financial problem	4.18873	0.526971	68		Hypothetical	Undergo a serious financial problem	3.93873	0.63016	68
Hypothetical	Get divorced	4.16034	0.496744	79		Hypothetical	Get divorced	4.0654	0.545911	79
